# Supplementary material for: The Selection and Validation of Reference Genes for RT-qPCR Analysis of the Predatory Natural Enemy Orius nagaii (Hemiptera: Anthocoridae)
Source: Insects. 2024 Nov 28;15(12):936. doi: 10.3390/insects15120936 (PMC11678729; doi:10.3390/insects15120936)
Supplement: Supplementary file 1 [file insects-15-00936-s001.zip]

Archive with 1 entries (1 files):
- insects-3339051-supplementary.pdf
